# Supplementary material for: Primary ovarian insufficiency consequence of autoimmune diseases: a bidirectional two-sample Mendelian randomization study
Source: Front Endocrinol (Lausanne). 2024 Dec 9;15:1417896. doi: 10.3389/fendo.2024.1417896 (PMC11663653; doi:10.3389/fendo.2024.1417896)
Supplement: Supplementary file 8 [file DataSheet8.zip]

Archive with 23 entries (23 files):
- Supplementary Table 1.xlsx
- Supplementary Table 10.xlsx
- Supplementary Table 11.xlsx
- Supplementary Table 12.xlsx
- Supplementary Table 13.xlsx
- Supplementary Table 14.xlsx
- Supplementary Table 15.xlsx
- Supplementary Table 16.xlsx
- Supplementary Table 17.xlsx
- Supplementary Table 18.xlsx
- Supplementary Table 19.xlsx
- Supplementary Table 2.xlsx
- Supplementary Table 20.xlsx
- Supplementary Table 21.xlsx
- Supplementary Table 22.xlsx
- Supplementary Table 23.xlsx
- Supplementary Table 3.xlsx
- Supplementary Table 4.xlsx
- Supplementary Table 5.xlsx
- Supplementary Table 6.xlsx
- Supplementary Table 7.xlsx
- Supplementary Table 8.xlsx
- Supplementary Table 9.xlsx
