# Supplementary material for: Primary ovarian insufficiency consequence of autoimmune diseases: a bidirectional two-sample Mendelian randomization study
Source: Front Endocrinol (Lausanne). 2024 Dec 9;15:1417896. doi: 10.3389/fendo.2024.1417896 (PMC11663653; doi:10.3389/fendo.2024.1417896)
Supplement: Supplementary file 8 [file DataSheet8.zip › Supplementary Table 1.xlsx]

## Sheet: Sheet1
Table S1 Details of intrumental variables for Addison's disease
SNP	EA	OA	beta	EAF	se	P	F
rs10806425	A	C	0.522359	0.369	0.0483	2.83e-27	116.962
rs10947452	T	C	0.337993	0.389	0.0512	4.18e-11	43.5789
rs11571303	G	A	0.327949	0.61	0.0499	5e-11	43.1927
rs150559648	G	C	1.47622	0.966	0.2559	7.98e-09	33.2783
rs2476601	A	G	0.552169	0.11	0.066	6.3e-17	69.9931
rs2844795	C	T	0.537512	0.505	0.0496	2.35e-27	117.439
rs2889896	T	C	0.31335	0.428	0.0467	1.96e-11	45.022
rs7137828	C	T	0.260456	0.461	0.0478	4.95e-08	29.6902
rs74203920	T	C	1.22979	0.0198	0.1197	9e-25	105.553
rs8112143	A	G	0.630793	0.0468	0.1112	1.4e-08	32.1784
rs9467804	C	T	0.381846	0.544	0.0503	3.13e-14	57.629
rs9981624	C	G	0.324255	0.301	0.0571	1.38e-08	32.2479
SNPs, Single Nucleotide Polymorphisms; EA, effect allele; OA, non-effect allele; EAF, frequency of the effect allele; beta represents the effect size of the allele; SE, standard error of beta; F, statistical quantity.
