# Supplementary material for: Primary ovarian insufficiency consequence of autoimmune diseases: a bidirectional two-sample Mendelian randomization study
Source: Front Endocrinol (Lausanne). 2024 Dec 9;15:1417896. doi: 10.3389/fendo.2024.1417896 (PMC11663653; doi:10.3389/fendo.2024.1417896)
Supplement: Supplementary file 8 [file DataSheet8.zip › Supplementary Table 10.xlsx]

## Sheet: Sheet1
Table S10 Details of intrumental variables for multiple sclerosis
SNP	EA	OA	beta	EAF	se	P	F
rs2523596	A	G	-0.2602	0.653048	0.039	2.55388e-11	44.5128
rs35274388	A	G	0.4495	0.0372748	0.0812	3.07199e-08	30.6441
rs4409785	C	T	0.2545	0.175915	0.045	1.54099e-08	31.9853
rs4574025	T	C	-0.2874	0.535484	0.0369	7.08435e-15	60.6626
rs6679677	A	C	0.3937	0.0928536	0.0613	1.354e-10	41.2487
rs76815088	C	T	-0.8661	0.0594488	0.1128	1.57616e-14	58.9546
SNPs, single nucleotide polymorphisms; EA, effect allele; OA, other allele; EAF, frequency of the effect allele; se, standard error of beta.
