# Supplementary material for: Primary ovarian insufficiency consequence of autoimmune diseases: a bidirectional two-sample Mendelian randomization study
Source: Front Endocrinol (Lausanne). 2024 Dec 9;15:1417896. doi: 10.3389/fendo.2024.1417896 (PMC11663653; doi:10.3389/fendo.2024.1417896)
Supplement: Supplementary file 8 [file DataSheet8.zip › Supplementary Table 11.xlsx]

## Sheet: Sheet1
Table S11 Details of intrumental variables for polymyalgia rheumatica
SNP	EA	OA	beta	EAF	se	P	F
rs11643607	C	T	0.676376	0.298611	0.145501	3.34202e-06	21.6095
rs146709251	A	G	7.69444	0.00366825	1.62877	2.31153e-06	22.3169
rs150111946	A	C	4.62244	0.00788191	0.992606	3.21044e-06	21.6865
rs4759488	A	G	1.0357	0.117193	0.218537	2.14525e-06	22.4604
rs4838170	C	T	1.39332	0.0613928	0.303032	4.26671e-06	21.141
rs533405564	T	C	2.5071	0.0240126	0.518824	1.3498e-06	23.3509
rs7515509	A	G	0.618179	0.393778	0.13312	3.42075e-06	21.5646
SNPs, single nucleotide polymorphisms; EA, effect allele; OA, other allele; EAF, frequency of the effect allele; se, standard error of beta.
