# Supplementary material for: Primary ovarian insufficiency consequence of autoimmune diseases: a bidirectional two-sample Mendelian randomization study
Source: Front Endocrinol (Lausanne). 2024 Dec 9;15:1417896. doi: 10.3389/fendo.2024.1417896 (PMC11663653; doi:10.3389/fendo.2024.1417896)
Supplement: Supplementary file 8 [file DataSheet8.zip › Supplementary Table 12.xlsx]

## Sheet: Sheet1
Table S12 Details of intrumental variables for primary biliary cholangitis
SNP	EA	OA	beta	se	P	F
rs10488631	C	T	0.459827	0.0465409	5.07925e-23	97.6156
rs11065987	G	A	0.179735	0.0325004	3.19808e-08	30.5836
rs12924729	A	G	-0.271809	0.0356332	2.38506e-14	58.1859
rs1372072	A	G	0.179985	0.0327758	3.98731e-08	30.1555
rs17641524	T	C	0.255185	0.0375019	1.01344e-11	46.3024
rs1800693	C	T	0.194799	0.032403	1.83514e-09	36.1412
rs2069235	A	G	0.237362	0.035481	2.23409e-11	44.7539
rs2293370	A	G	-0.34814	0.0443656	4.25893e-15	61.5765
rs2297067	T	C	0.324038	0.0364664	6.3387e-19	78.9598
rs2304256	A	C	-0.241435	0.0373758	1.04937e-10	41.7272
rs3745516	G	A	-0.332392	0.0356822	1.21535e-20	86.7757
rs3771317	C	T	0.344157	0.0450977	2.32274e-14	58.2377
rs4780355	C	T	-0.245134	0.0364432	1.7386e-11	45.2454
rs485499	C	T	-0.345311	0.034509	1.42824e-23	100.128
rs510372	T	C	-0.205672	0.034132	1.68291e-09	36.3101
rs6679356	T	C	-0.416998	0.0381197	7.48859e-28	119.666
rs7665090	G	A	0.198939	0.0323963	8.21089e-10	37.7093
rs7774434	C	T	0.51802	0.0327504	2.36755e-56	250.184
rs860413	C	A	-0.247949	0.0376861	4.72607e-11	43.2875
rs911263	T	C	0.218529	0.0365505	2.2475e-09	35.7463
rs928976	T	C	0.422912	0.0341849	3.7368e-35	153.049
rs9303277	T	C	0.215434	0.0323021	2.56921e-11	44.4802
rs9591325	C	T	-0.48988	0.0758756	1.07256e-10	41.6846
SNPs, single nucleotide polymorphisms; EA, effect allele; OA, other allele; se, standard error of beta.
