# Supplementary material for: Primary ovarian insufficiency consequence of autoimmune diseases: a bidirectional two-sample Mendelian randomization study
Source: Front Endocrinol (Lausanne). 2024 Dec 9;15:1417896. doi: 10.3389/fendo.2024.1417896 (PMC11663653; doi:10.3389/fendo.2024.1417896)
Supplement: Supplementary file 8 [file DataSheet8.zip › Supplementary Table 13.xlsx]

## Sheet: Sheet1
Table S13 Details of intrumental variables for psoriasis
SNP	EA	OA	beta	EAF	se	P	F
rs10794648	C	T	0.181	0.241	0.021	1.02e-17	74.288
rs1108618	A	G	0.111	0.598	0.018	3.56e-10	38.0278
rs113935720	T	C	0.357	0.942	0.038	6.08e-21	88.2611
rs11767350	A	G	0.102	0.581	0.018	5.55e-09	32.1111
rs11795343	T	C	0.11	0.607	0.017	2.04e-10	41.8685
rs118143045	A	G	0.415	0.948	0.044	6.16e-21	88.9592
rs11928138	C	T	0.127	0.186	0.022	1.07e-08	33.3244
rs11963410	C	G	0.532	0.012	0.081	6.21e-11	43.1373
rs12188300	T	A	0.508	0.896	0.029	1.82e-69	306.854
rs12447930	A	G	0.131	0.382	0.018	1.42e-13	52.966
rs12720356	A	C	0.238	0.917	0.033	8.46e-13	52.0147
rs12883343	G	C	0.154	0.571	0.018	9.92e-19	73.1975
rs12978180	T	C	0.097	0.589	0.018	4.85e-08	29.0401
rs13024541	T	C	0.109	0.39	0.017	2.93e-10	41.1107
rs13080782	G	A	0.12	0.503	0.018	7.82e-12	44.4444
rs141102226	A	T	0.573	0.986	0.103	2.25e-08	30.9482
rs17587	G	A	0.152	0.26	0.019	3.81e-15	64
rs17715343	C	G	0.305	0.921	0.033	7.1e-20	85.4224
rs206764	G	A	0.137	0.656	0.018	6.91e-14	57.929
rs2297520	C	T	0.102	0.397	0.017	4.68e-09	36
rs2459446	C	T	0.115	0.441	0.018	1.06e-10	40.8179
rs2485363	T	G	0.099	0.352	0.018	2.7e-08	30.25
rs2517917	T	C	0.257	0.845	0.025	1.36e-25	105.678
rs2523461	G	A	0.541	0.597	0.018	1.75e-197	903.336
rs27044	G	C	0.15	0.713	0.019	5.63e-16	62.3269
rs2736189	G	A	0.234	0.129	0.026	5.85e-19	81
rs2844620	T	C	0.431	0.613	0.018	1.93e-127	573.336
rs2853915	A	C	0.335	0.605	0.02	9e-64	280.563
rs2857106	C	T	0.363	0.784	0.021	4.53e-70	298.796
rs28624578	T	C	0.163	0.84	0.028	8.26e-09	33.889
rs28998802	A	G	0.219	0.15	0.024	3.91e-20	83.2656
rs2905757	C	T	0.276	0.312	0.019	4.7e-49	211.014
rs3219180	T	C	0.324	0.048	0.04	3.77e-16	65.61
rs34536443	G	C	0.685	0.038	0.055	3.49e-35	155.116
rs35194171	A	T	0.162	0.575	0.017	9.2e-21	90.8097
rs3785437	T	G	0.14	0.125	0.025	3.97e-08	31.36
rs3802826	A	G	0.114	0.497	0.017	2.32e-11	44.9689
rs413024	A	G	0.123	0.703	0.019	4.85e-11	41.9086
rs41315800	C	T	0.958	0.913	0.032	1e-200	896.254
rs4248158	C	T	0.47	0.013	0.084	1.91e-08	31.3067
rs4845453	C	G	0.179	0.659	0.018	3.7e-23	98.892
rs4921485	C	T	0.32	0.301	0.019	3.94e-65	283.657
rs492602	G	A	0.106	0.523	0.017	4.24e-10	38.8789
rs4979624	C	G	0.097	0.604	0.017	2.47e-08	32.5571
rs5009448	C	T	0.227	0.271	0.02	1.55e-31	128.822
rs57137641	G	A	0.35	0.062	0.037	1.42e-21	89.4814
rs5754387	C	G	0.13	0.221	0.021	1.16e-09	38.322
rs582757	C	T	0.179	0.715	0.019	6.55e-22	88.7562
rs600377	T	G	0.105	0.562	0.018	3.74e-09	34.0278
rs6067284	G	A	0.16	0.41	0.017	3.44e-20	88.5813
rs62377586	G	A	0.326	0.303	0.019	1.68e-66	294.393
rs6672420	T	A	0.147	0.521	0.018	4.94e-17	66.6944
rs6894840	G	T	0.12	0.378	0.018	7.14e-12	44.4444
rs6919086	A	G	0.355	0.679	0.022	1.87e-58	260.382
rs6936644	T	C	0.142	0.172	0.022	1.94e-10	41.6612
rs74817271	A	G	0.481	0.071	0.033	2.73e-49	212.453
rs75231016	G	C	0.225	0.079	0.035	8.01e-11	41.3265
rs75589364	G	A	0.388	0.927	0.035	5.76e-29	122.893
rs77388871	T	A	0.401	0.984	0.067	2.74e-09	35.8211
rs7748720	A	G	0.158	0.789	0.021	2.67e-14	56.6077
rs7936694	A	G	0.138	0.595	0.018	5.27e-15	58.7778
rs79427955	A	G	0.513	0.014	0.075	7.3e-12	46.7856
rs8070763	C	T	0.106	0.657	0.018	3.01e-09	34.679
rs847	C	T	0.179	0.195	0.022	1.48e-16	66.2004
rs9267560	G	A	0.563	0.942	0.036	3.84e-54	244.575
rs9271502	A	G	0.319	0.415	0.021	3.05e-54	230.751
rs9461358	T	G	0.155	0.16	0.023	3.45e-11	45.4159
rs9469027	G	C	0.376	0.021	0.064	4.01e-09	34.5156
rs9481169	T	G	0.366	0.101	0.028	3.52e-39	170.862
rs9504361	A	G	0.096	0.554	0.017	3.72e-08	31.8893
SNPs, single nucleotide polymorphisms; EA, effect allele; OA, other allele; EAF, frequency of the effect allele; se, standard error of beta.
