# Supplementary material for: Primary ovarian insufficiency consequence of autoimmune diseases: a bidirectional two-sample Mendelian randomization study
Source: Front Endocrinol (Lausanne). 2024 Dec 9;15:1417896. doi: 10.3389/fendo.2024.1417896 (PMC11663653; doi:10.3389/fendo.2024.1417896)
Supplement: Supplementary file 8 [file DataSheet8.zip › Supplementary Table 14.xlsx]

## Sheet: Sheet1
Table S14 Details of intrumental variables for rheumatoid arthritis
SNP	EA	OA	beta	EAF	se	P	F
rs10261758	A	G	-0.081	0.710671	0.0143	1.46599e-08	32.0847
rs10797431	T	G	-0.074	0.403594	0.0129	1.064e-08	32.9067
rs11889341	T	C	0.1232	0.249601	0.0146	2.70894e-17	71.2059
rs142144003	A	G	0.4134	0.111153	0.0207	1.08793e-88	398.841
rs1776616	G	A	0.0832	0.664992	0.0139	2.40802e-09	35.8275
rs2156698	A	G	-0.0745	0.4561	0.0131	1.43701e-08	32.3422
rs2618444	C	A	0.1005	0.387409	0.0146	6.71429e-12	47.3834
rs28362859	C	A	0.1465	0.100049	0.0205	9.89692e-13	51.0702
rs3093017	G	C	-0.1179	0.545899	0.0128	4.33611e-20	84.8414
rs34536443	C	G	-0.2367	0.0427749	0.0427	3.03403e-08	30.7285
rs35139284	T	C	0.5387	0.319092	0.0149	1e-200	1307.14
rs35511257	C	G	0.6889	0.074625	0.0408	4.38228e-64	285.097
rs362531	A	G	-0.2121	0.0614836	0.0252	3.47136e-17	70.8403
rs3757387	C	T	0.1086	0.34443	0.0147	1.46589e-13	54.5789
rs5754100	C	T	0.086	0.244139	0.015	9.20407e-09	32.8711
rs5757628	A	G	0.0966	0.427512	0.0157	7.58001e-10	37.8578
rs62395272	T	C	0.3146	0.110971	0.0206	6.60389e-53	233.229
rs6679677	A	C	0.3051	0.112873	0.0254	2.5439e-33	144.284
rs71508903	T	C	0.0872	0.210869	0.0157	2.536e-08	30.8485
rs7731626	A	G	-0.1343	0.278947	0.0157	9.77462e-18	73.1733
rs9277814	G	A	0.1322	0.510227	0.0145	6.1235e-20	83.1241
rs9469053	G	A	-0.2907	0.0454311	0.0312	1.22096e-20	86.8122
rs9494894	C	T	0.1726	0.0417083	0.031	2.48399e-08	30.9998
SNPs, single nucleotide polymorphisms; EA, effect allele; OA, other allele; EAF, frequency of the effect allele; se, standard error of beta.
