# Supplementary material for: Primary ovarian insufficiency consequence of autoimmune diseases: a bidirectional two-sample Mendelian randomization study
Source: Front Endocrinol (Lausanne). 2024 Dec 9;15:1417896. doi: 10.3389/fendo.2024.1417896 (PMC11663653; doi:10.3389/fendo.2024.1417896)
Supplement: Supplementary file 8 [file DataSheet8.zip › Supplementary Table 15.xlsx]

## Sheet: Sheet1
Table S15 Details of intrumental variables for selective immunoglobulin A deficiency
SNP	EA	OA	beta	se	P	F
rs115308106	G	A	1.03183	0.188663	4.521e-08	29.912
rs1990760	C	T	0.361025	0.0459081	3.718e-15	61.8439
rs3869109	A	G	-0.592036	0.0459418	5.353e-38	166.065
rs4565870	T	C	0.323966	0.0524846	6.718e-10	38.1009
rs4781035	A	G	0.346847	0.0568322	1.041e-09	37.2465
rs6927022	A	G	0.474431	0.0525981	1.882e-19	81.3592
rs72722767	G	A	-0.307885	0.0470304	5.89e-11	42.8567
rs7773987	C	T	-0.262014	0.0426951	8.416e-10	37.6612
rs9271379	C	T	0.617939	0.0472055	3.737e-39	171.358
SNPs, single nucleotide polymorphisms; EA, effect allele; OA, other allele; EAF, frequency of the effect allele; se, standard error of beta.
