# Supplementary material for: Primary ovarian insufficiency consequence of autoimmune diseases: a bidirectional two-sample Mendelian randomization study
Source: Front Endocrinol (Lausanne). 2024 Dec 9;15:1417896. doi: 10.3389/fendo.2024.1417896 (PMC11663653; doi:10.3389/fendo.2024.1417896)
Supplement: Supplementary file 8 [file DataSheet8.zip › Supplementary Table 16.xlsx]

## Sheet: Sheet1
Table S16 Details of intrumental variables for sjogren syndrome
SNP	EA	OA	beta	EAF	se	P	F
rs10774671	A	G	-0.2877	0.6481	0.0483	2.59e-09	35.4802
rs11085725	C	T	-0.2485	0.7306	0.0346	7.17e-13	51.5823
rs11250098	A	G	0.1484	0.4851	0.0216	6.89e-12	47.202
rs2069235	A	G	0.1906	0.2992	0.0307	5.06e-10	38.5451
rs2293765	A	C	0.2151	0.5586	0.0286	5.53e-14	56.5651
rs2431697	C	T	-0.1863	0.4314	0.0315	3.33e-09	34.9788
rs3135394	G	A	1.2585	0.0795	0.0557	5.22e-113	510.5
rs3757387	C	T	0.3646	0.4238	0.0406	2.73e-19	80.6457
rs485497	A	G	0.2624	0.5348	0.0407	1.17e-10	41.5661
rs7119038	A	G	-0.3011	0.7704	0.0527	1.1e-08	32.6438
rs7210219	C	T	-0.2485	0.2406	0.0392	2.4e-10	40.1865
rs8071514	A	C	-0.1744	0.5477	0.0309	1.64e-08	31.8549
SNPs, single nucleotide polymorphisms; EA, effect allele; OA, other allele; EAF, frequency of the effect allele; se, standard error of beta.
