# Supplementary material for: Primary ovarian insufficiency consequence of autoimmune diseases: a bidirectional two-sample Mendelian randomization study
Source: Front Endocrinol (Lausanne). 2024 Dec 9;15:1417896. doi: 10.3389/fendo.2024.1417896 (PMC11663653; doi:10.3389/fendo.2024.1417896)
Supplement: Supplementary file 8 [file DataSheet8.zip › Supplementary Table 17.xlsx]

## Sheet: Sheet1
Table S17 Details of intrumental variables for systemic lupus erythematosus syndrome
SNP	EA	OA	beta	se	P	F
rs10048743	G	T	0.231112	0.0412056	2.03803e-08	31.458
rs10200680	T	C	-0.248461	0.0424835	4.96262e-09	34.204
rs1078324	A	C	-0.71335	0.0781665	7.10544e-20	83.2845
rs10912578	A	G	0.24686	0.0309918	1.64776e-15	63.4466
rs1143679	A	G	0.582216	0.0399866	5.02694e-48	212.001
rs12094036	C	T	-0.328504	0.0578595	1.36583e-08	32.2354
rs1270942	G	A	0.928219	0.0433822	1.4455e-101	457.803
rs13019891	T	G	-0.562119	0.0290336	1.64719e-83	374.848
rs13136219	T	C	-0.174353	0.027787	3.50427e-10	39.3712
rs13332649	G	A	-0.314711	0.0375683	5.42755e-17	70.1748
rs143810596	G	T	-0.616186	0.112574	4.40935e-08	29.9605
rs1464446	T	G	-0.328504	0.0401497	2.79229e-16	66.9447
rs150180633	T	C	0.928219	0.0689573	2.66099e-41	181.193
rs17849501	T	C	0.81093	0.0498642	1.8137e-59	264.477
rs2431697	C	T	-0.223144	0.0292964	2.60144e-14	58.0149
rs2459611	C	T	-0.261365	0.045245	7.62003e-09	33.3697
rs2573219	C	A	0.587787	0.0429292	1.13327e-42	187.471
rs268124	C	T	-0.18633	0.0323703	8.60306e-09	33.1338
rs2736332	C	G	0.277632	0.0320694	4.83401e-18	74.9475
rs34703115	C	T	-0.616186	0.104778	4.08053e-09	34.5849
rs35000415	T	C	0.587787	0.041539	1.8609e-45	200.23
rs35251378	A	G	-0.235722	0.0324266	3.6103e-13	52.8445
rs353608	A	G	-0.18633	0.0280198	2.93228e-11	44.2216
rs3747093	A	G	0.262364	0.0345055	2.88112e-14	57.814
rs4274624	C	T	0.559616	0.0326791	9.73273e-66	293.251
rs4388254	T	C	0.378436	0.0603977	3.71046e-10	39.2596
rs4661543	T	G	-0.274437	0.0423755	9.39891e-11	41.9427
rs4916215	C	T	-0.223144	0.0339693	5.06636e-11	43.1514
rs58688157	G	A	-0.223144	0.0335647	2.96791e-11	44.198
rs58721818	T	C	0.65752	0.0755941	3.37674e-18	75.6559
rs597808	G	A	-0.162519	0.0294736	3.50683e-08	30.4047
rs6671847	A	G	0.198851	0.0289651	6.64016e-12	47.1309
rs6679677	A	C	0.336472	0.0464854	4.54552e-13	52.3921
rs6889239	C	T	0.277632	0.03174	2.1896e-18	76.5113
rs7097397	A	G	-0.18633	0.0287118	8.60398e-11	42.1155
rs73050535	T	C	-0.71335	0.124134	9.10536e-09	33.0235
rs73068668	A	G	-0.314711	0.0574903	4.39618e-08	29.9663
rs7768653	C	T	0.207014	0.0296891	3.10827e-12	48.6191
rs7823055	G	T	0.350657	0.0286208	1.64303e-34	150.107
rs9852014	G	A	0.620576	0.0492727	2.25712e-36	158.627
SNPs, single nucleotide polymorphisms; EA, effect allele; OA, other allele; EAF, frequency of the effect allele; se, standard error of beta.
