# Supplementary material for: Primary ovarian insufficiency consequence of autoimmune diseases: a bidirectional two-sample Mendelian randomization study
Source: Front Endocrinol (Lausanne). 2024 Dec 9;15:1417896. doi: 10.3389/fendo.2024.1417896 (PMC11663653; doi:10.3389/fendo.2024.1417896)
Supplement: Supplementary file 8 [file DataSheet8.zip › Supplementary Table 18.xlsx]

## Sheet: Sheet1
Table S18 Details of intrumental variables for systemic sclerosis
SNP	EA	OA	beta	se	P	F
rs1005714	G	C	-0.069051	0.0122779	1.866e-08	31.6292
rs11117420	G	C	-0.0938805	0.0119429	3.818e-15	61.7916
rs11217020	G	A	-0.0749975	0.011193	2.079e-11	44.8949
rs11724804	G	A	0.0671453	0.0102326	5.312e-11	43.0588
rs1378942	C	A	0.071477	0.00932973	1.842e-14	58.694
rs2056626	T	G	-0.0921589	0.0136182	1.312e-11	45.7965
rs230534	T	C	0.0611508	0.01048	5.379e-09	34.0472
rs2305743	G	A	-0.0812883	0.0130458	4.635e-10	38.8252
rs2651804	T	C	-0.088097	0.0139294	2.54e-10	39.9997
rs2736340	C	T	0.0941216	0.00995808	3.331e-21	89.3362
rs3128927	C	T	0.106837	0.0117892	1.278e-19	82.1242
rs36073657	C	T	0.147089	0.0155498	3.104e-21	89.4759
rs3790566	T	C	0.0661395	0.0105649	3.842e-10	39.1915
rs3792783	A	G	0.0806986	0.0115152	2.417e-12	49.1125
rs3821236	G	A	0.118232	0.0118516	1.942e-23	99.5199
rs4076852	G	A	0.0655424	0.0101434	1.036e-10	41.7523
rs589446	G	T	-0.0659563	0.0103625	1.954e-10	40.5121
rs633724	C	T	0.0538848	0.0090707	2.841e-09	35.2899
rs6457617	C	T	-0.128953	0.00935632	3.252e-43	189.955
rs6598008	A	G	-0.0957715	0.0170567	1.967e-08	31.5269
rs685985	T	A	-0.0614803	0.0111804	3.821e-08	30.2382
rs6903912	G	A	-0.0718603	0.0119438	1.782e-09	36.1986
rs883770	C	T	0.0513069	0.00876417	4.794e-09	34.2713
rs9884090	G	A	-0.0784696	0.012319	1.893e-10	40.5741
SNPs, single nucleotide polymorphisms; EA, effect allele; OA, other allele; EAF, frequency of the effect allele; se, standard error of beta.
