# Supplementary material for: Primary ovarian insufficiency consequence of autoimmune diseases: a bidirectional two-sample Mendelian randomization study
Source: Front Endocrinol (Lausanne). 2024 Dec 9;15:1417896. doi: 10.3389/fendo.2024.1417896 (PMC11663653; doi:10.3389/fendo.2024.1417896)
Supplement: Supplementary file 8 [file DataSheet8.zip › Supplementary Table 19.xlsx]

## Sheet: Sheet1
Table S19 Details of intrumental variables for systemic sclerosis
SNP	EA	OA	beta	se	P	F
rs1478901	G	C	-0.0916759	0.0103698	9.513e-19	78.1578
rs1857066	A	C	-0.0639892	0.00989642	1.007e-10	41.8078
rs2013112	T	C	-0.0484197	0.00795011	1.126e-09	37.0935
rs2280714	C	T	-0.0574463	0.00931492	6.954e-10	38.0335
rs230534	T	C	0.0626572	0.00904273	4.238e-12	48.0112
rs2313430	T	C	0.0493343	0.00826902	2.429e-09	35.5951
rs3097650	C	T	-0.11081	0.00910484	4.464e-34	148.121
rs3116973	A	G	0.0697421	0.00912415	2.111e-14	58.4258
rs4076852	G	A	0.0559896	0.00902075	5.409e-10	38.5238
rs4853458	A	G	0.13947	0.0112633	3.242e-35	153.332
rs526531	A	G	0.0849336	0.013741	6.368e-10	38.2053
rs6495150	A	G	-0.0583395	0.00874857	2.585e-11	44.4684
rs736066	A	G	0.0504958	0.00872985	7.283e-09	33.4577
rs7708392	G	C	-0.0691528	0.0111499	5.571e-10	38.4662
rs9266671	T	G	-0.11685	0.010394	2.533e-29	126.385
SNPs, single nucleotide polymorphisms; EA, effect allele; OA, other allele; EAF, frequency of the effect allele; se, standard error of beta.
