# Supplementary material for: Primary ovarian insufficiency consequence of autoimmune diseases: a bidirectional two-sample Mendelian randomization study
Source: Front Endocrinol (Lausanne). 2024 Dec 9;15:1417896. doi: 10.3389/fendo.2024.1417896 (PMC11663653; doi:10.3389/fendo.2024.1417896)
Supplement: Supplementary file 8 [file DataSheet8.zip › Supplementary Table 2.xlsx]

## Sheet: Sheet1
Table S2 Details of intrumental variables for coeliac disease
SNP	EA	OA	beta	se	P	F
rs1018326	C	T	0.151862	0.0185859	3.06e-16	66.7623
rs1050976	T	C	-0.111043	0.0184718	1.84e-09	36.138
rs10790269	T	C	0.157239	0.0239751	5.44e-11	43.013
rs10947460	A	G	-0.12545	0.0227727	3.61e-08	30.3468
rs11801183	T	C	-0.138343	0.0245229	1.69e-08	31.8252
rs11851414	C	T	0.120446	0.0220512	4.71e-08	29.8346
rs11875687	C	T	0.159565	0.0250579	1.92e-10	40.5495
rs12068671	C	T	-0.156654	0.0244153	1.4e-10	41.1679
rs1250552	G	A	-0.154784	0.0185777	7.97e-17	69.4174
rs13003464	G	A	0.153579	0.0188934	4.34e-16	66.076
rs13132308	G	A	-0.34899	0.0269131	1.87e-38	168.151
rs13195040	G	A	1.12005	0.0291168	1e-200	1479.75
rs1323292	A	G	0.261754	0.025293	4.23e-25	107.099
rs1378938	C	T	-0.117783	0.0204027	7.79e-09	33.3265
rs1431403	C	T	0.64815	0.0199541	1e-200	1055.08
rs17264332	G	A	0.250759	0.0220259	4.98e-30	129.612
rs182429	G	A	-0.150143	0.0186583	8.49e-16	64.7539
rs1893592	C	A	-0.123864	0.0208749	2.96e-09	35.208
rs1980422	T	C	-0.172271	0.0215795	1.43e-15	63.7297
rs2030519	A	G	0.27826	0.0188629	3e-49	217.613
rs2097282	T	C	-0.183987	0.0197345	1.13e-20	86.9205
rs2269423	C	A	0.925079	0.0240484	1e-200	1479.74
rs2499714	T	C	0.188966	0.0305353	6.08e-10	38.2968
rs3184504	C	T	-0.175633	0.0186829	5.42e-21	88.3738
rs4445406	C	T	-0.136049	0.0197343	5.42e-12	47.5278
rs4821124	C	T	0.151003	0.0230512	5.72e-11	42.9125
rs55743914	T	C	0.187309	0.021237	1.14e-18	77.7913
rs61579022	A	G	0.107957	0.0188338	9.92e-09	32.8568
rs61907765	T	C	0.161268	0.0221632	3.43e-13	52.9458
rs6498114	T	G	-0.131028	0.0211512	5.83e-10	38.3759
rs6715106	G	A	-0.237369	0.0412053	8.38e-09	33.185
rs7104791	C	T	-0.14842	0.0221049	1.89e-11	45.0825
rs744254	A	G	0.116421	0.0210172	3.04e-08	30.6841
rs76830965	A	C	0.307485	0.0283999	2.57e-27	117.223
rs79758729	G	A	0.162969	0.0290899	2.12e-08	31.3852
rs9258302	C	T	-0.357818	0.0387501	2.61e-20	85.2666
rs9268303	A	G	-0.638659	0.0272424	1.54e-121	549.601
rs990171	C	A	-0.178146	0.0215135	1.22e-16	68.5693
SNPs, single nucleotide polymorphisms; EA, effect allele; OA, other allele; EAF, frequency of the effect allele; se, standard error of beta.
