# Supplementary material for: Primary ovarian insufficiency consequence of autoimmune diseases: a bidirectional two-sample Mendelian randomization study
Source: Front Endocrinol (Lausanne). 2024 Dec 9;15:1417896. doi: 10.3389/fendo.2024.1417896 (PMC11663653; doi:10.3389/fendo.2024.1417896)
Supplement: Supplementary file 8 [file DataSheet8.zip › Supplementary Table 20.xlsx]

## Sheet: Sheet1
Table S20 Details of intrumental variables for vitiligo
SNP	EA	OA	beta	se	P	F
rs1043101	G	A	0.207014	0.03	2.54e-13	47.6165
rs11021232	C	T	0.322083	0.03	1.91e-21	115.264
rs111260018	A	G	0.57098	0.1	9.67e-09	32.6018
rs1126809	A	G	-0.415515	0.03	5.02e-32	191.837
rs117744081	G	A	0.65752	0.07	1.62e-21	88.2311
rs12482396	T	A	0.350657	0.03	8.12e-29	136.622
rs13076312	T	C	0.277632	0.03	4.63e-22	85.6438
rs13136820	T	C	-0.198851	0.03	1.72e-11	43.9352
rs141903359	G	A	0.314811	0.04	6.89e-15	61.9411
rs159960	A	G	0.207014	0.03	8.08e-13	47.6165
rs1635168	C	A	-0.357674	0.05	6.97e-13	51.1724
rs16843742	C	T	-0.210721	0.04	6.11e-09	27.7521
rs1689510	C	G	0.270027	0.03	5.68e-20	81.0163
rs2037184	C	T	-0.174353	0.03	4.24e-09	33.7768
rs2082481	A	G	-0.210721	0.03	3.27e-09	49.3371
rs2111485	G	A	0.287682	0.03	2.69e-22	91.9566
rs2247314	C	T	-0.235722	0.03	1.3e-13	61.7389
rs229527	A	C	0.29267	0.03	1.4e-24	95.1728
rs2476601	A	G	0.329304	0.04	2.21e-14	67.7756
rs2687812	T	A	-0.19062	0.03	1.98e-11	40.3735
rs28688825	G	A	0.457425	0.04	1.76e-38	130.773
rs28735049	A	T	0.19062	0.03	7.45e-10	40.3735
rs3096860	C	T	0.173953	0.03	1.02e-08	33.6219
rs3814231	T	C	-0.18633	0.03	1.71e-08	38.5763
rs4268748	C	T	-0.314711	0.03	1.23e-20	110.048
rs4807000	G	A	-0.173953	0.03	1.58e-09	33.6219
rs57874285	A	C	0.157004	0.03	4.56e-08	27.3891
rs60135207	T	G	-0.223144	0.03	2.44e-14	55.3256
rs6059655	G	A	0.462035	0.06	3.58e-13	59.2991
rs644515	A	G	0.173953	0.03	1.15e-09	33.6219
rs7007905	G	C	-0.18633	0.03	7.28e-09	38.5763
rs706779	C	T	-0.301105	0.03	9.87e-25	100.738
rs7137828	T	C	-0.223144	0.03	1.18e-14	55.3256
rs72928038	A	G	0.239017	0.04	1.42e-11	35.7057
rs78037977	G	A	0.285179	0.04	1.86e-13	50.8294
rs7893324	C	T	-0.235722	0.04	4.61e-08	34.7281
rs8192917	T	C	-0.207014	0.03	1.37e-10	47.6165
rs9309267	T	C	0.392042	0.05	5.46e-13	61.4788
SNPs, single nucleotide polymorphisms; EA, effect allele; OA, other allele; EAF, frequency of the effect allele; se, standard error of beta.
