# Supplementary material for: Primary ovarian insufficiency consequence of autoimmune diseases: a bidirectional two-sample Mendelian randomization study
Source: Front Endocrinol (Lausanne). 2024 Dec 9;15:1417896. doi: 10.3389/fendo.2024.1417896 (PMC11663653; doi:10.3389/fendo.2024.1417896)
Supplement: Supplementary file 8 [file DataSheet8.zip › Supplementary Table 21.xlsx]

## Sheet: Sheet1
Table S21 Causal effect between autoimmune diseases and primary ovarian insufficiency
Exposure	Methods	SNPs	P value	OR (95% CI)	MR-PRESSO_P
Type 1 diabetes mellitus	MR Egger	83	0.594858	1.020 (0.949, 1.096)	0.515
	Weighted median	83	0.614691	0.981 (0.913, 1.056)
	Inverse variance weighted	83	0.21571	1.037 (0.979, 1.097)
Coeliac disease	MR Egger	38	0.013812	1.185 (1.042, 1.347)	0.195
	Weighted median	38	0.00809054	1.157 (1.039, 1.289)
	Inverse variance weighted	38	0.00662561	1.124 (1.033, 1.224)
Crohn's disease	MR Egger	116	0.904537	1.019 (0.754, 1.376)	0.094
	Weighted median	116	0.111062	0.877 (0.745, 1.031)
	Inverse variance weighted	116	0.162995	0.925 (0.829, 1.032)
Primary biliary cholangitis	MR Egger	34	0.208354	0.837 (0.639, 1.098)	0.056
	Weighted median	34	0.719081	1.026 (0.894, 1.177)
	Inverse variance weighted	34	0.78596	0.986 (0.893, 1.090)
Ulcerative colitis	MR Egger	18	0.456976	1.360 (0.617, 2.999)	0.72
	Weighted median	18	0.660335	0.933 (0.683, 1.273)
	Inverse variance weighted	18	0.317291	0.894 (0.717, 1.114)
Hashimoto's thyroiditis	MR Egger	10	0.400114	1.404 (0.664, 2.969)	0.349
	Weighted median	10	0.0670485	1.366 (0.978, 1.906)
	Inverse variance weighted	10	0.182965	1.199 (0.918, 1.567)
Grave's disease	MR Egger	23	0.358825	1.211 (0.812, 1.804)	0.459
	Weighted median	23	0.0228753	1.250 (1.031, 1.515)
	Inverse variance weighted	23	0.0534484	1.148 (0.998, 1.320)
Hypothyroidism	MR Egger	111	0.275768	1.185 (0.874, 1.607)	0.555
	Weighted median	111	0.0207743	1.347 (1.046, 1.733)
	Inverse variance weighted	111	0.136853	1.120 (0.965, 1.300)
Addison's disease	MR Egger	12	0.0908765	0.989 (0.899, 1.087)	0.135
	Weighted median	12	0.305019	0.974 (0.893, 1.061)
	Inverse variance weighted	12	0.183329	0.992 (0.930, 1.057)
Polymyalgia rheumatica	MR Egger	7	0.458219	0.972 (0.906, 1.042)	0.385
	Weighted median	7	0.129947	0.954 (0.899, 1.014)
	Inverse variance weighted	7	0.186248	0.970 (0.926, 1.015)
Myasthenia gravis	MR Egger	6	0.188683	0.740 (0.509, 1.075)	0.281
	Weighted median	6	0.372057	0.903 (0.722, 1.130)
	Inverse variance weighted	6	0.885636	0.986 (0.819, 1.188)
Rheumatoid arthritis	MR Egger	22	0.872092	0.973 (0.697, 1.358)	0.08
	Weighted median	22	0.494105	0.926 (0.742, 1.155)
	Inverse variance weighted	22	0.636594	1.052 (0.852, 1.300)
Multiple sclerosis	MR Egger	64	0.881224	0.995 (0.934, 1.060)	0.633
	Weighted median	64	0.998536	1.000 (0.942, 1.062)
	Inverse variance weighted	64	0.942086	0.998 (0.946, 1.052)
Sjogren's syndrome	MR Egger	12	0.860503	1.022 (0.809, 1.291)	0.209
	Weighted median	12	0.221688	1.099 (0.945, 1.278)
	Inverse variance weighted	12	0.170204	1.100 (0.960, 1.262)
Psoriasis	MR Egger	66	0.855145	0.983 (0.818, 1.182)	0.014
	Weighted median	66	0.940362	1.005 (0.885, 1.141)
	Inverse variance weighted	66	0.503842	0.968 (0.880, 1.065)
Vitiligo	MR Egger	4	0.732653	0.742 (0.167, 3.294)	0.266
	Weighted median	4	0.0247389	1.560 (1.058, 2.301)
	Inverse variance weighted	4	0.00370339	1.560 (1.155, 2.107)
Systemic sclerosis	MR Egger	21	0.826034	0.862 (0.233, 3.187)	0.098
	Weighted median	21	0.640027	0.890 (0.547, 1.450)
	Inverse variance weighted	21	0.35667	1.182 (0.829, 1.685)
Idiopathic thrombocytopenic purpura	MR Egger	10	0.928467	0.984 (0.702, 1.380)	0.335
	Weighted median	10	0.22043	1.162 (0.914, 1.476)
	Inverse variance weighted	10	0.776231	0.974 (0.810, 1.170)
Systemic lupus erythematosus	MR Egger	39	0.214227	1.127 (0.936, 1.358)	0.044
	Weighted median	39	0.00428027	1.171 (1.051, 1.304)
	Inverse variance weighted	39	0.00835475	1.122 (1.030, 1.223)
Selective immunoglobulin A deficiency	MR Egger	9	0.0772841	0.676 (0.467, 0.980)	0.678
	Weighted median	9	0.048139	0.867 (0.753, 0.999)
	Inverse variance weighted	9	0.0103057	0.866 (0.776, 0.967)
