# Supplementary material for: Primary ovarian insufficiency consequence of autoimmune diseases: a bidirectional two-sample Mendelian randomization study
Source: Front Endocrinol (Lausanne). 2024 Dec 9;15:1417896. doi: 10.3389/fendo.2024.1417896 (PMC11663653; doi:10.3389/fendo.2024.1417896)
Supplement: Supplementary file 8 [file DataSheet8.zip › Supplementary Table 22.xlsx]

## Sheet: Sheet1
Table S22 Replication analysis between SLE, CeD, vitiligo and POI
Exposure	Methods	P value	OR (95% CI)	Pheterogeneity	Ppleiotropy
Systemic lupus erythematosus	MR Egger	0.644583	0.835 (0.433, 1.610)	0.659204	0.361648
	Weighted median	0.108693	1.187 (0.963, 1.463)
	Inverse variance weighted	0.0252936	1.220 (1.025, 1.452)
Coeliac disease	MR Egger	0.532473	1.046 (0.930, 1.175)	0.760992	0.409809
	Weighted median	0.0731807	1.075 (0.993, 1.164)
	Inverse variance weighted	0.0158861	1.096 (1.017, 1.182)
Vitiligo	MR Egger	0.732653	0.742 (0.167, 3.294)	0.766247	0.352993
	Weighted median	0.0247389	1.560 (1.058, 2.301)
	Inverse variance weighted	0.00370339	1.560 (1.155, 2.107)
