# Supplementary material for: Primary ovarian insufficiency consequence of autoimmune diseases: a bidirectional two-sample Mendelian randomization study
Source: Front Endocrinol (Lausanne). 2024 Dec 9;15:1417896. doi: 10.3389/fendo.2024.1417896 (PMC11663653; doi:10.3389/fendo.2024.1417896)
Supplement: Supplementary file 8 [file DataSheet8.zip › Supplementary Table 23.xlsx]

## Sheet: Sheet1
Table S23 The reverse MR analyses between POI and AIDs
Outcome	Methods	P value	OR (95% CI)	Pheterogeneity	Ppleiotropy
Type 1 diabetes mellitus	MR Egger	0.914983	1.002 (0.968, 1.037)	0.078664	0.978695
	Weighted median	0.986801	1.000 (0.973, 1.028)
	Inverse variance weighted	0.533952	1.006 (0.987, 1.025)
Coeliac disease	MR Egger	0.0919942	1.344 (1.113, 1.625)	0.160774	0.296345
	Weighted median	0.649518	1.023 (0.929, 1.126)
	Inverse variance weighted	0.594203	1.038 (0.904, 1.192)
Crohn's disease	MR Egger	0.905094	1.009 (0.869, 1.173)	0.0792723	0.501008
	Weighted median	0.846964	1.007 (0.941, 1.077)
	Inverse variance weighted	0.633011	1.014 (0.957, 1.074)
Primary biliary cholangitis	MR Egger	0.498372	1.056 (0.904, 1.233)	0.290501	0.212648
	Weighted median	0.546412	0.979 (0.915, 1.048)
	Inverse variance weighted	0.996823	1.000 (0.952, 1.050)
Ulcerative colitis	MR Egger	0.441162	0.968 (0.893, 1.049)	0.711813	0.294502
	Weighted median	0.734549	0.991 (0.941, 1.044)
	Inverse variance weighted	0.953668	0.999 (0.961, 1.038)
Hashimoto's thyroiditis	MR Egger	0.516934	1.036 (0.935, 1.147)	0.186549	0.667797
	Weighted median	0.194165	1.039 (0.981, 1.101)
	Inverse variance weighted	0.0974019	1.038 (0.993, 1.085)
Grave's disease	MR Egger	0.892971	1.010 (0.875, 1.166)	0.344553	0.782691
	Weighted median	0.958084	0.998 (0.930, 1.071)
	Inverse variance weighted	0.883788	1.004 (0.950, 1.062)
Hypothyroidism	MR Egger	0.283691	0.979 (0.943, 1.015)	0.805738	0.6749
	Weighted median	0.0495957	1.027 (1.000, 1.055)
	Inverse variance weighted	0.0920386	1.019 (0.997, 1.041)
Addison's disease	MR Egger	0.69153	1.336 (0.388, 4.601)	0.180873	0.189174
	Weighted median	0.958065	1.006 (0.811, 1.248)
	Inverse variance weighted	0.483976	1.086 (0.861, 1.371)
Polymyalgia rheumatica	MR Egger	0.888984	1.054 (0.511, 2.178)	0.237609	0.936329
	Weighted median	0.302063	0.824 (0.570, 1.190)
	Inverse variance weighted	0.409203	0.884 (0.659, 1.185)
Myasthenia gravis	MR Egger	0.487873	1.054 (0.914, 1.215)	0.526731	0.165535
	Weighted median	0.551328	1.029 (0.936, 1.132)
	Inverse variance weighted	0.710522	1.013 (0.945, 1.086)
Rheumatoid arthritis	MR Egger	0.962769	1.001 (0.944, 1.062)	0.0371175	0.551995
	Weighted median	0.347822	0.983 (0.948, 1.019)
	Inverse variance weighted	0.58624	0.993 (0.967, 1.019)
Multiple sclerosis	MR Egger	0.184365	0.827 (0.642, 1.065)	0.499484	0.870265
	Weighted median	0.85862	0.997 (0.962, 1.033)
	Inverse variance weighted	0.121812	0.951 (0.891, 1.014)
Sjogren's syndrome	MR Egger	0.954319	0.995 (0.851, 1.164)	0.133454	0.457384
	Weighted median	0.303629	1.052 (0.955, 1.158)
	Inverse variance weighted	0.591503	1.020 (0.949, 1.097)
Psoriasis	MR Egger	0.634677	1.000 (0.999, 1.001)	0.00736314	0.850683
	Weighted median	0.808478	1.000 (1.000, 1.001)
	Inverse variance weighted	0.685255	1.000 (1.000, 1.000)
Vitiligo	MR Egger	0.414989	0.908 (0.742, 1.110)	0.41046	0.423462
	Weighted median	0.355671	0.949 (0.850, 1.060)
	Inverse variance weighted	0.190724	0.941 (0.859, 1.031)
Systemic sclerosis	MR Egger	0.591688	0.875 (0.615, 1.243)	0.331091	0.140351
	Weighted median	0.302093	1.033 (0.971, 1.099)
	Inverse variance weighted	0.268786	1.028 (0.979, 1.080)
Idiopathic thrombocytopenic purpura	MR Egger	0.302313	1.155 (0.888, 1.501)	0.197686	0.941495
	Weighted median	0.628041	1.037 (0.896, 1.198)
	Inverse variance weighted	0.525049	1.040 (0.921, 1.175)
Systemic lupus erythematosus	MR Egger	0.263726	1.448 (1.052, 1.992)	0.0288947	0.956473
	Weighted median	0.2716	1.083 (0.939, 1.250)
	Inverse variance weighted	0.332125	1.073 (0.931, 1.237)
Selective immunoglobulin A deficiency	MR Egger	0.810146	0.990 (0.908, 1.078)	0.760167	0.212686
	Weighted median	0.670675	0.988 (0.934, 1.045)
	Inverse variance weighted	0.273731	1.023 (0.982, 1.064)
