# Supplementary material for: Primary ovarian insufficiency consequence of autoimmune diseases: a bidirectional two-sample Mendelian randomization study
Source: Front Endocrinol (Lausanne). 2024 Dec 9;15:1417896. doi: 10.3389/fendo.2024.1417896 (PMC11663653; doi:10.3389/fendo.2024.1417896)
Supplement: Supplementary file 8 [file DataSheet8.zip › Supplementary Table 3.xlsx]

## Sheet: Sheet1
Table S3 Details of intrumental variables for Crohn's disease
SNP	EA	OA	beta	EAF	se	P	F
rs10758669	A	C	-0.14975	0.6504	0.012299	4.18504e-34	148.25
rs10798069	T	G	-0.070387	0.4925	0.0119822	4.24717e-09	34.5074
rs10800309	G	A	-0.0904086	0.6578	0.0126389	8.47813e-13	51.1683
rs11117431	G	A	-0.14927	0.1978	0.0164404	1.09094e-19	82.4366
rs11152949	G	A	0.133849	0.3195	0.0128549	2.17921e-25	108.416
rs11159833	T	C	0.155227	0.08681	0.0207601	7.59277e-14	55.9082
rs11167518	A	C	0.279727	0.08143	0.0198222	3.21144e-45	199.143
rs11175963	T	C	-0.157847	0.07155	0.0240031	4.83059e-11	43.2452
rs11185982	C	T	-0.109139	0.1517	0.0168972	1.05412e-10	41.7187
rs11236797	A	C	0.180737	0.4444	0.0120572	8.53886e-51	224.699
rs11691685	G	A	-0.157687	0.08024	0.0233162	1.35176e-11	45.7379
rs11713774	C	T	0.132662	0.1427	0.0171654	1.08868e-14	59.729
rs11768997	T	G	0.226326	0.1346	0.0208449	1.83443e-27	117.888
rs11793497	G	A	0.168922	0.423	0.0121801	9.80393e-44	192.34
rs12131796	A	G	-0.149913	0.2804	0.0137993	1.71396e-27	118.022
rs12411259	A	G	0.134364	0.2401	0.0137443	1.42758e-22	95.5698
rs1250573	A	G	-0.141693	0.3155	0.0134477	5.85733e-26	111.02
rs1267501	C	T	0.0871787	0.8106	0.0151984	9.69059e-09	32.9022
rs12694846	G	A	0.115366	0.2593	0.0136242	2.50092e-17	71.7024
rs12766391	A	G	0.18718	0.3906	0.0122458	9.59401e-53	233.639
rs12796489	A	C	-0.79177	0.02286	0.0526931	4.95564e-51	225.783
rs1292053	G	A	0.0911854	0.442	0.0118917	1.74703e-14	58.798
rs12949918	C	T	-0.104177	0.4185	0.0123587	3.47376e-17	71.0556
rs1297258	T	C	-0.127246	0.4249	0.0122169	2.10523e-25	108.484
rs13001325	T	C	-0.122687	0.3757	0.0125708	1.67687e-22	95.2514
rs13407913	G	A	0.114508	0.4306	0.0119519	9.63607e-22	91.7905
rs1363907	A	G	0.102575	0.4212	0.0125984	3.89135e-16	66.2906
rs140143	T	G	-0.126945	0.3897	0.013562	7.94511e-21	87.6161
rs1456896	T	C	0.0977081	0.6894	0.0131392	1.03467e-13	55.2998
rs1517352	C	A	0.0800097	0.6048	0.0124517	1.31362e-10	41.2884
rs1569328	T	C	-0.109215	0.1702	0.0167191	6.47441e-11	42.6716
rs1646019	T	C	-0.111379	0.303	0.013383	8.61787e-17	69.2627
rs17129991	T	C	-0.284461	0.02246	0.0450901	2.81365e-10	39.8
rs17293632	T	C	0.128384	0.2364	0.0139602	3.69828e-20	84.5743
rs17391694	T	C	-0.119051	0.1226	0.0199954	2.61818e-09	35.4492
rs17622378	G	A	0.190197	0.4186	0.0120781	7.17133e-56	247.976
rs17694108	A	G	0.0795895	0.2797	0.0134523	3.29018e-09	35.0041
rs181826	A	C	0.0995948	0.6266	0.0127047	4.53419e-15	61.4532
rs1847472	A	C	-0.0853854	0.3421	0.0132299	1.08971e-10	41.6538
rs2024092	A	G	0.147664	0.2162	0.0143378	7.12525e-25	106.068
rs212388	T	C	-0.102377	0.6043	0.0124319	1.79515e-16	67.8156
rs2227551	T	G	0.0994456	0.7288	0.0137489	4.72389e-13	52.3161
rs2270395	T	C	0.124328	0.7616	0.0144786	8.92689e-18	73.7369
rs2284553	G	A	0.103192	0.5904	0.0123247	5.626e-17	70.1034
rs2395022	C	A	-0.177152	0.95885	0.0281553	3.1348e-10	39.5888
rs2413583	T	C	-0.210407	0.1654	0.0168361	7.72147e-36	156.184
rs2488389	A	G	0.112584	0.2092	0.014511	8.59409e-15	60.1948
rs2538470	G	A	-0.0749643	0.6378	0.0122847	1.04597e-09	37.2374
rs259964	G	A	-0.0713342	0.5414	0.0119064	2.08238e-09	35.8951
rs2641348	G	A	-0.121336	0.1077	0.0198422	9.65162e-10	37.3938
rs26528	C	T	0.119845	0.4576	0.0122466	1.2933e-22	95.7654
rs2790241	T	G	-0.0968433	0.2195	0.0154101	3.29079e-10	39.4937
rs2847278	T	C	-0.167426	0.841	0.0159039	6.46398e-26	110.825
rs28999107	T	G	0.0856594	0.4387	0.0126539	1.2933e-11	45.8249
rs2974935	T	G	0.0755507	0.4948	0.0121937	5.79522e-10	38.3889
rs3024505	A	G	0.165311	0.1573	0.0159634	3.94548e-25	107.239
rs303429	T	C	0.0762756	0.5997	0.0124275	8.37568e-10	37.6707
rs3129871	C	A	-0.087922	0.6601	0.0130803	1.79556e-11	45.1814
rs3184504	C	T	-0.067651	0.5074	0.0119969	1.71017e-08	31.7988
rs3197999	A	G	0.155114	0.2812	0.0128775	2.05211e-33	145.09
rs34592089	A	G	0.199406	0.05297	0.0249741	1.41059e-15	63.7524
rs34779708	G	T	0.134457	0.3512	0.0123872	1.89714e-27	117.82
rs34787213	T	C	-0.14973	0.1401	0.0183059	2.85496e-16	66.9014
rs34804116	A	C	-0.0939086	0.3867	0.0126747	1.27145e-13	54.8953
rs35164067	A	G	-0.143373	0.2039	0.015563	3.18787e-20	84.8688
rs35320439	C	T	0.0840555	0.3104	0.0137546	9.89464e-10	37.3453
rs36016881	G	A	-0.108961	0.1754	0.0170379	1.60313e-10	40.8987
rs3776414	G	T	0.0888353	0.3756	0.012297	5.04313e-13	52.1883
rs3801810	A	G	0.105079	0.2337	0.01402	6.63285e-14	56.1741
rs3853824	C	T	0.0813612	0.6385	0.0126283	1.17319e-10	41.5093
rs438475	A	G	0.159076	0.1322	0.0172814	3.41507e-20	84.7328
rs4703855	T	C	-0.073261	0.2998	0.0132248	3.03054e-08	30.6879
rs4795397	G	A	0.132338	0.4713	0.0120311	3.83619e-28	120.993
rs516246	T	C	0.114576	0.4652	0.0123121	1.3277e-20	86.601
rs559928	C	T	0.099124	0.8128	0.0158237	3.74524e-10	39.2411
rs56163845	G	A	-0.091908	0.3096	0.0134853	9.3994e-12	46.45
rs6062496	A	G	0.120078	0.5694	0.0124099	3.81593e-22	93.6247
rs6074022	T	C	-0.0963211	0.7497	0.0137745	2.6965e-12	48.898
rs6111031	T	C	-0.282366	0.1591	0.018121	9.60727e-55	242.807
rs61839660	T	C	0.148159	0.08983	0.0203346	3.19227e-13	53.0866
rs640466	C	T	-0.0758092	0.3739	0.0124963	1.30704e-09	36.8028
rs6456426	A	C	-0.0991795	0.4984	0.0119962	1.3671e-16	68.3528
rs6500315	G	A	0.145539	0.7753	0.0146056	2.17721e-23	99.2933
rs6556417	G	A	0.155097	0.8404	0.0172125	2.04644e-19	81.1931
rs6561151	A	G	0.147148	0.2235	0.0142318	4.6752e-25	106.903
rs6651252	C	T	-0.149029	0.13	0.0183017	3.86011e-16	66.3069
rs6679677	A	C	-0.185152	0.09755	0.0220556	4.66659e-17	70.4724
rs6738394	A	G	0.0777406	0.4519	0.011991	8.97635e-11	42.0325
rs6738490	C	T	0.226164	0.5274	0.0120892	4.25794e-78	349.987
rs6740462	A	C	0.099737	0.7378	0.0141387	1.7362e-12	49.7615
rs6827756	C	T	-0.0789645	0.6251	0.0125632	3.27002e-10	39.506
rs6908425	C	T	0.103988	0.7843	0.0150464	4.80839e-12	47.7641
rs7015630	C	T	-0.0842498	0.2657	0.0137523	8.99974e-10	37.5307
rs7085798	A	C	-0.174348	0.5176	0.0120372	1.52651e-47	209.789
rs71624119	A	G	-0.0923221	0.2422	0.0149485	6.574e-10	38.1431
rs7194886	T	C	-0.226986	0.4357	0.0121749	1.4184e-77	347.59
rs7236492	T	C	-0.0996611	0.1537	0.017342	9.09452e-09	33.0258
rs72727394	T	C	0.103233	0.2007	0.0149661	5.28202e-12	47.5795
rs727563	T	C	-0.0921252	0.7973	0.014461	1.88274e-10	40.5845
rs7438704	G	A	0.0839019	0.6435	0.0126601	3.41979e-11	43.9207
rs7517847	G	T	-0.335814	0.4352	0.0124758	1.37721e-159	724.537
rs7608910	G	A	0.120609	0.3909	0.0121405	2.94917e-23	98.693
rs76906269	G	A	0.394341	0.01883	0.0370279	1.74703e-26	113.419
rs7773324	A	G	0.078744	0.6002	0.012909	1.06106e-09	37.2091
rs7786444	T	C	0.112085	0.1163	0.0183382	9.83354e-10	37.3578
rs77981966	T	C	0.182656	0.07271	0.0222451	2.1923e-16	67.4216
rs780094	C	T	-0.116483	0.6051	0.0120611	4.55722e-22	93.272
rs7848647	C	T	0.141308	0.6746	0.0129961	1.54846e-27	118.224
rs7969592	G	A	-0.0731898	0.4746	0.011991	1.03612e-09	37.2555
rs915286	A	G	0.066645	0.5488	0.0119709	2.5875e-08	30.9943
rs921720	G	A	0.118254	0.6188	0.0123632	1.12254e-21	91.4892
rs9264942	C	T	0.150794	0.3529	0.0128298	6.77798e-32	138.143
rs9457247	T	C	0.123663	0.5398	0.0124045	2.07922e-23	99.385
rs9491892	G	T	0.137869	0.1496	0.0163762	3.80102e-17	70.8773
rs9494844	A	C	-0.088944	0.2519	0.0142376	4.18071e-10	39.0265
rs9554587	G	A	-0.0951561	0.2242	0.0146501	8.28896e-11	42.1883
rs9594766	A	G	-0.0735547	0.5294	0.0121434	1.38526e-09	36.6894
rs9889296	A	G	-0.143097	0.2723	0.0137815	2.95665e-25	107.812
SNPs, Single Nucleotide Polymorphisms; EA, effect allele; OA, other allele; EAF, frequency of the effect allele; SE, standard error of beta.
