# Supplementary material for: Primary ovarian insufficiency consequence of autoimmune diseases: a bidirectional two-sample Mendelian randomization study
Source: Front Endocrinol (Lausanne). 2024 Dec 9;15:1417896. doi: 10.3389/fendo.2024.1417896 (PMC11663653; doi:10.3389/fendo.2024.1417896)
Supplement: Supplementary file 8 [file DataSheet8.zip › Supplementary Table 4.xlsx]

## Sheet: Sheet1
Table S4 Details of intrumental variables for type 1 diabetes mellitus
SNP	EA	OA	beta	EAF	se	P	F
rs10224046	G	T	0.085811	0.324	0.015436	2.71e-08	30.9041
rs10275896	C	T	-0.121178	0.232	0.016569	2.60016e-13	53.4878
rs1050979	G	A	0.106196	0.515	0.014129	5.64937e-14	56.4928
rs10751776	C	A	0.078145	0.51	0.01405	2.66999e-08	30.935
rs10801128	G	A	0.096073	0.717	0.015681	8.98008e-10	37.5366
rs10844597	A	G	-0.089844	0.506	0.013953	1.2e-10	41.4613
rs11203203	A	G	0.143803	0.349	0.014405	1.81009e-23	99.6574
rs112733823	T	C	0.382619	0.142	0.020092	7.41993e-81	362.649
rs114378220	T	C	0.177902	0.0703	0.030444	5.10999e-09	34.1474
rs12128789	C	T	0.126969	0.132	0.021535	3.73001e-09	34.7621
rs12257077	T	C	0.231245	0.0319	0.036955	3.91003e-10	39.156
rs12464462	G	A	-0.087955	0.41	0.014341	8.60994e-10	37.6151
rs12644686	G	C	-0.10775	0.194	0.01932	2.44e-08	31.1043
rs12742756	G	A	-0.083107	0.428	0.015077	3.53997e-08	30.384
rs12927355	T	C	-0.203881	0.316	0.015188	4.40961e-41	180.199
rs13147049	G	A	-0.109522	0.641	0.014689	8.92072e-14	55.5928
rs13259300	C	A	-0.092191	0.598	0.014669	3.27997e-10	39.4981
rs1350275	G	T	-0.093665	0.698	0.015283	8.85992e-10	37.561
rs1574285	T	G	-0.126548	0.591	0.014171	4.26973e-19	79.7461
rs1611236	A	G	-0.260162	0.299	0.017415	1.83021e-50	223.173
rs1701704	G	T	0.244048	0.339	0.014558	4.5196e-63	281.026
rs17106304	G	C	0.115351	0.656	0.014812	6.82967e-15	60.6478
rs17323934	G	C	-0.129663	0.223	0.016818	1.26009e-14	59.4406
rs17623914	C	T	-0.134887	0.0997	0.023381	7.97003e-09	33.2824
rs1794269	T	C	1.5943	0.432	0.017743	1e-200	8073.95
rs1881146	T	A	-0.09517	0.311	0.017407	4.57004e-08	29.8918
rs1947178	G	A	-0.103267	0.792	0.017134	1.67001e-09	36.325
rs202535	A	C	-0.141437	0.828	0.018453	1.79019e-14	58.7479
rs2111485	G	A	0.127631	0.604	0.014455	1.05003e-18	77.9608
rs2188962	T	C	0.07946	0.404	0.014096	1.73002e-08	31.7764
rs229527	A	C	0.104077	0.416	0.014138	1.82012e-13	54.1918
rs2303137	T	A	-0.081513	0.442	0.014025	6.17007e-09	33.7791
rs231972	C	A	0.170939	0.118	0.021081	5.12035e-16	65.7506
rs238265	G	T	-0.090825	0.695	0.015158	2.07998e-09	35.9027
rs238873	G	A	0.792867	0.0145	0.053276	4.30031e-50	221.482
rs2429557	A	T	1.02126	0.0113	0.058158	4.97966e-69	308.357
rs2493411	C	T	0.127063	0.132	0.022335	1.28e-08	32.3643
rs2543537	T	C	-0.083441	0.46	0.014316	5.58998e-09	33.9716
rs2611211	T	C	-0.143854	0.824	0.018689	1.38995e-14	59.2477
rs28648882	A	G	0.098731	0.224	0.017823	3.02998e-08	30.6864
rs28752526	G	A	0.630443	0.357	0.015912	1e-200	1569.79
rs3024493	A	C	-0.163855	0.154	0.019641	7.25939e-17	69.5973
rs3087243	A	G	-0.19913	0.422	0.014202	1.16011e-44	196.596
rs3135348	G	A	1.04811	0.561	0.017444	1e-200	3610.12
rs3184504	C	T	-0.231498	0.533	0.014086	1.07994e-60	270.097
rs34536443	C	G	-0.385331	0.0427	0.038519	1.46994e-23	100.073
rs34593439	A	G	-0.218071	0.108	0.024119	1.53993e-19	81.748
rs35327136	A	C	-0.119196	0.156	0.018978	3.37e-10	39.4478
rs3802214	C	T	-0.106609	0.799	0.01923	2.95999e-08	30.7347
rs41295159	G	C	-0.699552	0.00895	0.090252	9.10961e-15	60.0795
rs4548024	C	T	-0.095737	0.234	0.016703	9.94993e-09	32.8527
rs4820827	C	T	-0.129657	0.621	0.014267	1.00995e-19	82.5898
rs55893453	G	A	0.094653	0.202	0.01732	4.62999e-08	29.8657
rs55993634	G	C	0.219371	0.0849	0.024379	2.28981e-19	80.9705
rs56994090	C	T	-0.134255	0.431	0.014594	3.59998e-20	84.6276
rs57209021	T	C	0.100693	0.226	0.018297	3.73001e-08	30.2858
rs574384	A	C	-0.133602	0.895	0.023876	2.19999e-08	31.3114
rs601338	A	G	0.127096	0.479	0.014419	1.20005e-18	77.6951
rs607703	T	C	0.092015	0.484	0.01428	1.17001e-10	41.5203
rs61759532	T	C	0.118379	0.235	0.018587	1.90999e-10	40.5631
rs61839660	T	C	-0.357441	0.0851	0.026	5.25049e-43	189
rs6434435	A	G	-0.122856	0.16	0.019089	1.22999e-10	41.4216
rs663743	A	G	-0.099964	0.349	0.015092	3.50026e-11	43.8726
rs6679677	A	C	0.64172	0.114	0.020938	1e-200	939.336
rs689	T	A	0.712	0.731	0.018527	1e-200	1476.9
rs6908236	C	A	0.166059	0.514	0.014121	6.30957e-32	138.291
rs6908626	T	G	0.202923	0.166	0.01852	6.14045e-28	120.055
rs7068821	T	G	-0.165103	0.251	0.016333	5.06991e-24	102.183
rs7130222	G	T	-0.091985	0.308	0.016179	1.29999e-08	32.3244
rs722988	C	T	0.082649	0.353	0.014412	9.78003e-09	32.8872
rs7237497	C	T	-0.220466	0.839	0.018635	2.71019e-32	139.967
rs7301381	C	T	-0.093588	0.464	0.014258	5.25049e-11	43.0847
rs73432769	T	C	0.335382	0.0199	0.04577	2.33991e-13	53.693
rs7511678	A	G	0.093508	0.229	0.01689	3.09001e-08	30.6505
rs7668577	C	A	0.093652	0.312	0.015203	7.26006e-10	37.9468
rs7752257	G	T	-0.679534	0.74	0.016591	1e-200	1677.56
rs7776597	G	A	0.244413	0.959	0.036372	1.82012e-11	45.1559
rs7795896	T	C	-0.135435	0.692	0.016416	1.58016e-16	68.0655
rs78325861	G	C	-0.282082	0.039	0.042195	2.30994e-11	44.6919
rs7936434	C	G	0.076923	0.464	0.013959	3.57998e-08	30.3671
rs8046043	C	G	-0.084587	0.392	0.015175	2.49e-08	31.0706
rs855330	C	T	0.111208	0.259	0.016916	4.8899e-11	43.2192
rs9260802	G	A	-0.355548	0.0354	0.041635	1.3499e-17	72.9255
rs9468618	T	C	-0.27213	0.0817	0.026341	5.10035e-25	106.73
rs9517712	C	T	-0.102063	0.741	0.015805	1.06001e-10	41.7011
SNPs, Single Nucleotide Polymorphisms; EA, effect allele; OA, other allele; EAF, frequency of the effect allele; SE, standard error of beta.
