# Supplementary material for: Primary ovarian insufficiency consequence of autoimmune diseases: a bidirectional two-sample Mendelian randomization study
Source: Front Endocrinol (Lausanne). 2024 Dec 9;15:1417896. doi: 10.3389/fendo.2024.1417896 (PMC11663653; doi:10.3389/fendo.2024.1417896)
Supplement: Supplementary file 8 [file DataSheet8.zip › Supplementary Table 6.xlsx]

## Sheet: Sheet1
Table S6 Details of intrumental variables for Hashimoto's thyroiditis
SNP	EA	OA	beta	EAF	se	P	F
rs10821944	T	G	-0.1566	0.703121	0.0232	1.42791e-11	45.5625
rs12612769	C	A	0.1449	0.218448	0.0252	8.78193e-09	33.0625
rs13136820	T	C	-0.1361	0.700325	0.0244	2.36701e-08	31.1126
rs13210649	G	T	0.1354	0.441595	0.0219	6.87401e-10	38.2251
rs1569723	A	C	0.1641	0.711732	0.0232	1.61585e-12	50.0312
rs17689159	C	T	0.1621	0.304638	0.024	1.55418e-11	45.6188
rs1977710	G	A	0.1461	0.444294	0.0223	5.19398e-11	42.9231
rs231779	T	C	0.2352	0.467891	0.0222	3.61077e-26	112.245
rs2466028	C	T	-0.145	0.361033	0.0235	6.27899e-10	38.0715
rs28414437	C	A	0.2871	0.424075	0.0228	1.98381e-36	158.561
rs34544259	G	A	0.1406	0.40471	0.0228	6.74901e-10	38.0278
rs4409785	C	T	0.2029	0.143693	0.035	6.81303e-09	33.6069
rs5751536	A	G	-0.2096	0.451066	0.038	3.37101e-08	30.4239
rs61850863	A	G	0.2027	0.144977	0.0339	2.18198e-09	35.7526
rs6679677	A	C	0.3769	0.111844	0.0536	2.13599e-12	49.445
rs6780858	G	A	-0.1634	0.46812	0.0225	3.85035e-13	52.7399
rs6936707	T	C	-0.4627	0.0351044	0.0479	4.60893e-22	93.31
rs7741597	C	T	-0.2215	0.144076	0.029	2.27405e-14	58.338
rs7746061	A	G	-0.3836	0.055725	0.0516	1.02e-13	55.266
rs7754251	C	G	0.1312	0.489897	0.0227	7.16094e-09	33.4053
rs860262	A	C	-0.1373	0.41768	0.0245	2.10698e-08	31.4057
rs9260041	T	C	-0.3419	0.289808	0.0239	1.77215e-46	204.646
rs9273410	A	C	0.3072	0.429379	0.024	1.5209e-37	163.84
rs9357156	C	A	0.4396	0.230863	0.0251	1.08993e-68	306.738
SNPs, Single Nucleotide Polymorphisms; EA, effect allele; OA, other allele; EAF, frequency of the effect allele; SE, standard error of beta.
