# Supplementary material for: Primary ovarian insufficiency consequence of autoimmune diseases: a bidirectional two-sample Mendelian randomization study
Source: Front Endocrinol (Lausanne). 2024 Dec 9;15:1417896. doi: 10.3389/fendo.2024.1417896 (PMC11663653; doi:10.3389/fendo.2024.1417896)
Supplement: Supplementary file 8 [file DataSheet8.zip › Supplementary Table 7.xlsx]

## Sheet: Sheet1
Table S7 Details of intrumental variables for hypothyroidism
SNP	EA	OA	beta	EAF	se	P	F
rs10075764	G	A	-0.057	0.302413	0.0104	4.26e-08	30.0388
rs10126000	A	C	-0.0683	0.688692	0.0104	5.13e-11	43.1295
rs10424978	A	C	-0.0775	0.624328	0.0102	2.77e-14	57.7302
rs1079418	G	A	-0.0657	0.262374	0.011	2.14e-09	35.6735
rs10917477	G	A	0.064	0.386901	0.01	1.75e-10	40.96
rs11171710	A	G	-0.0698	0.443916	0.01	3.19e-12	48.7204
rs114285740	C	G	0.1669	0.0273776	0.0301	3.06e-08	30.7454
rs11675342	T	C	0.0906	0.387729	0.01	1.4e-19	82.0836
rs11875260	G	A	0.0751	0.172925	0.0135	2.54e-08	30.9466
rs12117927	A	C	0.0627	0.476541	0.0105	2.29e-09	35.658
rs12379417	A	G	0.0583	0.317559	0.0103	1.51e-08	32.0378
rs12582330	T	G	-0.061	0.624365	0.0109	2.05e-08	31.3189
rs12593201	A	G	0.0905	0.325432	0.0112	7.69e-16	65.2922
rs12984428	A	G	-0.0659	0.35604	0.0102	1.11e-10	41.7417
rs13090803	T	G	0.0829	0.190624	0.0128	9e-11	41.9459
rs13109179	A	G	0.0647	0.461895	0.01	9.42e-11	41.8609
rs1364450	C	A	0.0886	0.126235	0.0139	1.97e-10	40.6292
rs142997491	G	A	0.2385	0.0135637	0.0412	7.02e-09	33.5106
rs1432806	G	A	0.0583	0.338619	0.0105	2.89e-08	30.8289
rs1479565	A	G	0.0975	0.498866	0.0101	7.53e-22	93.1894
rs1534430	T	C	-0.086	0.428394	0.0101	1.44e-17	72.5027
rs187707293	A	T	0.2419	0.0133864	0.044	3.99e-08	30.225
rs2111485	G	A	0.0813	0.479023	0.0102	1.43e-15	63.5303
rs2114702	A	T	0.07	0.26671	0.0111	3e-10	39.7695
rs2234167	A	G	0.0825	0.102013	0.015	3.75e-08	30.25
rs2247314	C	T	-0.086	0.376495	0.0104	1.06e-16	68.3802
rs229528	T	C	0.0903	0.496016	0.01	2.31e-19	81.5409
rs2412976	G	C	0.0637	0.478888	0.0103	5.47e-10	38.2476
rs2445608	A	G	-0.0593	0.430366	0.0101	3.79e-09	34.472
rs244685	G	T	-0.0858	0.79915	0.0132	7.06e-11	42.25
rs2921053	C	G	-0.0599	0.589616	0.0101	3.36e-09	35.1731
rs2988277	T	C	0.0593	0.287022	0.0106	2.49e-08	31.2966
rs3087243	A	G	-0.1466	0.386088	0.0102	4.77e-47	206.57
rs3118469	T	A	0.0803	0.295174	0.0106	3.82e-14	57.3878
rs3184504	C	T	-0.1734	0.668513	0.0102	7.5e-65	289
rs34536443	C	G	-0.1863	0.0440279	0.0263	1.46e-12	50.1781
rs3775291	T	C	-0.0649	0.287788	0.0108	1.65e-09	36.1112
rs434294	G	A	-0.0683	0.322802	0.0109	3.36e-10	39.2634
rs4409785	C	T	0.1069	0.142566	0.0133	8.04e-16	64.6029
rs4529854	T	C	-0.0768	0.723438	0.0107	6.56e-13	51.5175
rs4835534	C	T	-0.1421	0.156356	0.0132	7.06e-27	115.888
rs61759532	T	C	0.0905	0.188941	0.0122	1.42e-13	55.0272
rs61877856	T	C	-0.0658	0.197495	0.0115	1.14e-08	32.7383
rs6679677	A	C	0.3637	0.108444	0.0159	2.39e-115	523.23
rs6908626	T	G	0.1441	0.17075	0.0141	2.04e-24	104.446
rs7030280	T	C	0.2075	0.745664	0.0108	1.02e-82	369.138
rs71508903	T	C	0.0934	0.210816	0.0125	9.34e-14	55.8308
rs7223956	C	T	-0.0902	0.897005	0.0144	4.27e-10	39.2363
rs73192661	T	C	-0.1061	0.428858	0.01	4.05e-26	112.572
rs736374	A	G	0.0832	0.375103	0.0103	6e-16	65.2488
rs7441808	G	A	0.0766	0.21091	0.0111	5.17e-12	47.6224
rs7488011	T	C	0.1052	0.356485	0.0111	2.52e-21	89.8226
rs7574865	G	T	-0.1321	0.74252	0.0117	1.67e-29	127.478
rs7742626	C	T	0.0686	0.267343	0.0116	3.41e-09	34.9729
rs79490353	C	T	0.2006	0.0241151	0.0349	8.82e-09	33.0378
rs7990020	C	A	0.0577	0.453482	0.0101	9.97e-09	32.6369
rs853305	C	T	-0.0802	0.718894	0.0111	4.4e-13	52.2039
rs881858	A	G	0.0665	0.747899	0.0108	8.46e-10	37.9137
rs911760	A	C	0.0879	0.212143	0.0125	1.95e-12	49.449
rs926103	C	T	-0.0678	0.697985	0.0104	7.65e-11	42.5004
rs9264277	C	T	-0.0862	0.645071	0.0111	9.03e-15	60.3071
rs9271365	G	T	0.2484	0.443466	0.0105	4.91e-123	559.66
rs9277559	C	T	-0.133	0.331026	0.012	1.86e-28	122.84
rs9497965	T	C	0.0827	0.409035	0.0102	3.71e-16	65.7371
rs9511151	A	G	-0.0976	0.279567	0.0106	3.08e-20	84.7789
rs9902341	T	C	0.0801	0.172257	0.0129	4.68e-10	38.5554
SNPs, Single Nucleotide Polymorphisms; EA, effect allele; OA, other allele; EAF, frequency of the effect allele; SE, standard error of beta.
