# Supplementary material for: Primary ovarian insufficiency consequence of autoimmune diseases: a bidirectional two-sample Mendelian randomization study
Source: Front Endocrinol (Lausanne). 2024 Dec 9;15:1417896. doi: 10.3389/fendo.2024.1417896 (PMC11663653; doi:10.3389/fendo.2024.1417896)
Supplement: Supplementary file 8 [file DataSheet8.zip › Supplementary Table 8.xlsx]

## Sheet: Sheet1
Table S8 Details of intrumental variables for idiopathic thrombocytopenic purpura
SNP	EA	OA	beta	EAF	se	P	F
rs112156751	T	C	1.4035	0.0133163	0.2775	4.23701e-07	25.5799
rs113868754	T	C	0.8883	0.0311086	0.1695	1.59801e-07	27.465
rs116852619	G	T	0.5258	0.0768375	0.1131	3.30499e-06	21.613
rs1384122	T	C	0.2602	0.672519	0.0525	7.11197e-07	24.5638
rs138972453	T	C	1.9253	0.00707705	0.4165	3.78399e-06	21.3681
rs141714183	A	G	0.8829	0.0230914	0.1888	2.91702e-06	21.8685
rs3762017	G	C	-0.2363	0.530833	0.0507	3.10199e-06	21.7226
rs553064317	A	C	1.6273	0.0103535	0.3301	8.23891e-07	24.3021
rs62347892	C	T	0.6836	0.0414661	0.1435	1.907e-06	22.6934
rs77090629	T	C	1.9754	0.00652455	0.4165	2.108e-06	22.4947
rs9275950	T	C	-0.2625	0.585257	0.0527	6.28898e-07	24.8106
SNPs, single nucleotide polymorphisms; EA, effect allele; OA, other allele; EAF, frequency of the effect allele; se, standard error of beta.
